# Supplementary material for: Immune Response to SARS-CoV-2 XBB.1.5 and JN.1 Variants Following XBB.1.5 Booster Vaccination in Liver Transplant Recipients
Source: Viruses. 2024 Dec 19;16(12):1942. doi: 10.3390/v16121942 (PMC11680162; doi:10.3390/v16121942)
Supplement: Supplementary file 1 [file viruses-16-01942-s001.zip]

Archive with 1 entries (1 files):
- viruses-3295777-supplementary.pdf
